# Supplementary material for: Work minimization accounts for footfall phasing in slow quadrupedal gaits
Source: eLife. 2017 Sep 14;6:e29495. doi: 10.7554/eLife.29495 (PMC5599235; doi:10.7554/eLife.29495)
Supplement: Supplementary file 1. [file elife-29495-supp1.xlsx]

## Sheet: TableS1
	Duty factor	Phase (%)	Web address (2017)	N	Median Duty Factor	Median Phase	StDev DF	StDev phase
Alligator (Alligator mississippiensis)	0.887097	41.9355	https://www.youtube.com/watch?v=0oQphvzB-oA	3	0.868132	41.9355	0.045803	2.74566
Alligator (Alligator mississippiensis)	0.868132	46.1538	https://www.youtube.com/watch?v=7oIZBGBrpxI
Alligator (Alligator mississippiensis)	0.8	41	https://www.youtube.com/watch?v=SG5gMhvJhXc
American Buffalo (Bison bison)	0.709302	16.0465	https://www.youtube.com/watch?v=t0fW_I9C3uE		0.709302	16.0465
Barbary Sheep (Ammotragus lervia)	0.711382	26.4228	https://www.youtube.com/watch?v=liWHYRzv0LU&t=8s		0.711382	26.4228
Bearded Dragon (Pogona vitticeps)	0.782609	47.8261	https://www.youtube.com/watch?v=Hi_B_LIEW3g		0.782609	47.8261
Black Bear (Ursus americanus)	0.666667	17.9487	https://www.youtube.com/watch?v=MtSDbOywqHI		0.666667	17.9487
Bobcat (Lynx rufus)	0.710638	17.4468	https://www.youtube.com/watch?v=cKY16Oc7kPU		0.710638	17.4468
Brown Bear (Ursus arctos)	0.65	17	https://www.youtube.com/watch?v=RypUdGfiZ6E		0.65	17
Camel (Camelus bactrianus)	0.719298	21.0526	https://www.youtube.com/watch?v=L8hCFbeHFl4		0.719298	21.0526
Cat (Felis catus)	0.703704	18.5185	https://www.youtube.com/watch?v=Hzt18V3Uaxc	2	0.661376	21.164	0.0598609	3.74131
Cat (Felis catus)	0.619048	23.8095	https://www.youtube.com/watch?v=ysNlFKbW8mI
Cheetah (Acinonyx jubatus)	0.69697	18.1818	https://www.youtube.com/watch?v=XYYU1XNupj0		0.69697	18.1818
Cow (Bos taurus taurus)	0.666667	25	https://www.youtube.com/watch?v=-mdQ5zVrhDk	5	0.69	28.5714	0.0354808	3.36707
Cow (Bos taurus taurus)	0.69	28.5714	https://www.youtube.com/watch?v=G_WtYgqrlUs
Cow (Bos taurus taurus)	0.65	32.3529	https://www.youtube.com/watch?v=G_WtYgqrlUs
Cow (Bos taurus taurus)	0.71	29.4118	https://www.youtube.com/watch?v=G_WtYgqrlUs
Cow (Bos taurus taurus)	0.74	24.1087	https://www.youtube.com/watch?v=4pm4UMxkm90
Crocodile (Crocodylus palustris)	0.783784	48.6486	https://www.youtube.com/watch?v=73x-bhSzQTM		0.783784	48.6486
Caiman (Caiman crocodilus)	0.81	42	Vivian Allen Data	2	0.775	42.5	0.0494975	0.707107
Caiman (Caiman crocodilus)	0.74	43	Vivian Allen Data
Deer (Odocoileus virginianus)	0.655172	37.931	https://www.youtube.com/watch?v=zADVhWj51Vg	2	0.690086	31.4655	0.0493756	9.14362
Deer (Odocoileus virginianus)	0.725	25	https://www.youtube.com/watch?v=bvYReWsOe6Q
Donkey (Equus africanus asinus)	0.673554	13.2231	https://www.youtube.com/watch?v=brWBIwE6uqY		0.725	25
Echidna (Tachyglossus aculeatus)	0.730769	19.2308	https://www.youtube.com/watch?v=pwD7ERKDux8		0.673554	13.2231
Elephant (Elephas maximus)	0.743243	16.2162	https://www.youtube.com/watch?v=iOE7dTuLCiU		0.730769	19.2308
Elephant (Loxodonta africana)	0.75	17.8571	https://www.youtube.com/watch?v=O0AXzt8ZK5E	4	0.735	17.4286	0.0262996	1.27442
Elephant (Loxodonta africana)	0.69	17	Tatjana Hubel Data
Elephant (Loxodonta africana)	0.74	16	Tatjana Hubel Data
Elephant (Loxodonta africana)	0.73	19	Tatjana Hubel Data
Frog (Kassina maculata)	0.777778	44.4444	https://www.youtube.com/watch?v=IwXCdepE_fo		0.777778	44.4444
Giant Anteater (Myrmecophaga tridactyla)	0.7	26.6667	https://www.youtube.com/watch?v=tAyZLdJK0eo		0.7	26.6667
Giant Salamander (Andrias japonicus)	0.741379	39.6552	https://www.youtube.com/watch?v=KBh-E0iXjHU		0.741379	39.6552
Giraffe (Giraffa camelopardalis)	0.711864	13.5593	https://www.youtube.com/watch?v=Vh2yveXTKaU	5	0.681329	13.9225	0.0303445	1.38356
Giraffe (Giraffa camelopardalis)	0.650794	14.2857	https://www.youtube.com/watch?v=JgyUxMPTMSM
Giraffe (Giraffa camelopardalis)	0.68	14	https://www.youtube.com/watch?v=nXf1aYtWiRY
Giraffe (Giraffa camelopardalis)	0.73	17	https://www.youtube.com/watch?v=nXf1aYtWiRY
Giraffe (Giraffa camelopardalis)	0.69	14	https://www.youtube.com/watch?v=nXf1aYtWiRY
Goat (Capra aegagrus hircus)	0.715789	22.807	https://www.youtube.com/watch?v=LWDY7zS7Ic4		0.715789	22.807
Hamster* (Mesocricetus auratus)	0.7	45	https://www.youtube.com/watch?v=Sn6AfGfGmZ0		0.7	45
Hippo (Hippopotamus amphibius)	0.759109	45.1417	https://www.youtube.com/watch?v=c00CoAKBAb4	4	0.763636	45.1417	0.081646	2.12695
Hippo (Hippopotamus amphibius)	0.936782	43.1034	https://www.youtube.com/watch?v=OLrzqwb8M6o
Hippo (Hippopotamus amphibius)	0.763636	47.2727	https://www.youtube.com/watch?v=ej6DrFpnJrk
Hippo (Hippopotamus amphibius)	0.786885	45.9016	https://www.youtube.com/watch?v=dGPsm7UH4SM
Hippo (Hippopotamus amphibius)	0.73	42	https://www.youtube.com/watch?v=Dnw0D7Ze_uw
Horse (Equus caballus)	0.677939	23.5105	https://www.youtube.com/watch?v=qC6kj0sqEjs	2	0.667094	24.2552	0.0153363	1.05326
Horse (Equus caballus)	0.65625	25	https://www.youtube.com/watch?v=e5wqLisYLTs
Hyena (Crocuta crocuta)	0.655172	10.3448	https://www.youtube.com/watch?v=JpSTe4WVqws		0.655172	10.3448
Iguana (Conolophus pallidus)	0.842105	47.3684	https://www.youtube.com/watch?v=gJ6awLJOEJY		0.842105	47.3684
Iguana (Iguana iguana)	0.83871	48.3871	https://www.youtube.com/watch?v=uInq8xQbaI4	2	0.749355	43.6935	0.126367	6.63768
Iguana (Iguana iguana)	0.66	39	Vivian Allen Data
Impala (Aepyceros melampus)	0.677419	19.3548	https://www.youtube.com/watch?v=6uKsJPqb6mM		0.677419	19.3548
Komodo Dragon (Varanus komodoensis)	0.738095	45.2381	https://www.youtube.com/watch?v=QLIMgXv89VU	3	0.77	45.2381	0.0309573	1.68245
Komodo Dragon (Varanus komodoensis)	0.8	43.6364	https://www.youtube.com/watch?v=5FUeHq0Otfw
Komodo Dragon (Varanus komodoensis)	0.77	47	https://www.youtube.com/watch?v=28FzV5OHqMU
Leopard Gecko (Eublepharis macularius)	0.818182	45.4545	https://www.youtube.com/watch?v=ZxtATr5FqzM	2	0.794337	42.9459	0.0337219	3.54783
Leopard Gecko (Eublepharis macularius)	0.770492	40.4372	https://www.youtube.com/watch?v=UPZ9DE7TolE
Lion (Panthera leo)	0.68	13	https://www.youtube.com/watch?v=1eB7vv1J9F8	3	0.68	15	0.0173205	1.52753
Lion (Panthera leo)	0.71	15	https://www.youtube.com/watch?v=o7oPKchbYbk
Lion (Panthera leo)	0.68	16	https://www.youtube.com/watch?v=htITAW9W7mQ
Llama (Lama glama)	0.718213	16.8385	https://www.youtube.com/watch?v=iEqqlhAtSQA		0.718213	16.8385
Marine Iguana (Amblyrhynchus cristatus)	0.847826	41.3043	https://www.youtube.com/watch?v=_pRScFOT3FU		0.847826	41.3043
Mongoose (Mungos mungo)	0.571429	14.2857	https://www.youtube.com/watch?v=OXW_1i1pA0w	2	0.603896	16.2338	0.045916	2.75496
Mongoose (Mungos mungo)	0.636364	18.1818	https://www.youtube.com/watch?v=KAxmAk7woyA&t
Monitor Lizard (Varanus salvator)	0.806452	40.3226	https://www.youtube.com/watch?v=f3uHQrQ5xAI		0.806452	40.3226
Mouse* (Mus musculus)	0.86	40	http://www.spencelab.com/		0.86	40
Pig (Sus domesticus)	0.663317	25.6281	https://www.youtube.com/watch?v=c7auZy-UsOo		0.663317	25.6281
Polar Bear (Ursus maritimus)	0.675676	16.2162	https://www.youtube.com/watch?v=TQDDl0OIfsU		0.675676	16.2162
Porcupine (Erethizon dorsatum)	0.785714	28.5714	https://www.youtube.com/watch?v=9k0r819N_rY	2	0.75	28.5714	0.0505076	0
Porcupine (Erethizon dorsatum)	0.714286	28.5714	https://www.youtube.com/watch?v=DsTTcEXNHpo
Raccoon (Procyon lotor)	0.714286	14.2857	https://www.youtube.com/watch?v=jSB69sAY1s0		0.714286	14.2857
Rat (Rattus norvegicus)	0.62	36	https://www.youtube.com/watch?v=qsJ3Zlae5Cg		0.62	36
Rhino (Ceratotherium simum)	0.620553	21.7391	https://www.youtube.com/watch?v=ggZ8PiULTSM&t	2	0.676301	20.5018	0.0788393	1.74986
Rhino (Ceratotherium simum)	0.732049	19.2644	https://www.youtube.com/watch?v=bZBhgXB2_bU
Sheep (Ovis aries)	0.68	28	https://www.youtube.com/watch?v=7v2DeIGKvis		0.68	28
Tapir (Tapirus indicus)	0.61	26	https://www.youtube.com/watch?v=GaW5sx382Sw		0.61	26
Tapir (Tapirus terrestris)	0.7	26	https://www.youtube.com/watch?v=g3QdARq5Dm0		0.7	26
Tiger Salamander (Ambystoma tigrinum)	0.8	40	Sandy Kawano Data		0.8	40
Tortoise (Centrochelys sulcata)	0.820513	43.5897	https://www.youtube.com/watch?v=2jMwioACvxs	2	0.81859	41.7949	0.00271964	2.53833
Tortoise (Centrochelys sulcata)	0.816667	40	https://www.youtube.com/watch?v=Q4hyNnzIeZA
Wildebeest** (Connochaetes taurinus)	0.69	16	https://www.youtube.com/watch?v=KeUB2cXAZZg	11	0.72	17.8082	0.0167874	1.64508
Wildebeest (Connochaetes taurinus)	0.71	14	Tatjana Hubel Data
Wildebeest (Connochaetes taurinus)	0.72	15.942	Tatjana Hubel Data
Wildebeest (Connochaetes taurinus)	0.74	15.0685	Tatjana Hubel Data
Wildebeest (Connochaetes taurinus)	0.74	17.8082	Tatjana Hubel Data
Wildebeest (Connochaetes taurinus)	0.72	16.4557	Tatjana Hubel Data
Wildebeest (Connochaetes taurinus)	0.72	18.8889	Tatjana Hubel Data
Wildebeest (Connochaetes taurinus)	0.72	18.3099	Tatjana Hubel Data
Wildebeest (Connochaetes taurinus)	0.69	18	Tatjana Hubel Data
Wildebeest (Connochaetes taurinus)	0.71	19	Tatjana Hubel Data
Wildebeest (Connochaetes taurinus)	0.73	18	Tatjana Hubel Data
Wombat (Lasiorhinus krefftii)	0.731915	18.2979	https://www.youtube.com/watch?v=p8rSVpfBSFM		0.731915	18.2979
Zebra** (Equus quagga)	0.676471	17.6471	https://www.youtube.com/watch?v=_z5VeEFyBXk	28	0.673235	24.191	0.0252655	2.3637
Zebra (Equus quagga)	0.66	22	Tatjana Hubel Data
Zebra (Equus quagga)	0.7	24.2857	Tatjana Hubel Data
Zebra (Equus quagga)	0.65	25.7576	Tatjana Hubel Data
Zebra (Equus quagga)	0.67	24.0964	Tatjana Hubel Data
Zebra (Equus quagga)	0.66	23.9437	Tatjana Hubel Data
Zebra (Equus quagga)	0.66	24.0964	Tatjana Hubel Data
Zebra (Equus quagga)	0.67	25	Tatjana Hubel Data
Zebra (Equus quagga)	0.66	23.1707	Tatjana Hubel Data
Zebra (Equus quagga)	0.71	20.6897	Tatjana Hubel Data
Zebra (Equus quagga)	0.73	20.4819	Tatjana Hubel Data
Zebra (Equus quagga)	0.72	27.1605	Tatjana Hubel Data
Zebra (Equus quagga)	0.66	23.4694	Tatjana Hubel Data
Zebra (Equus quagga)	0.69	25.5556	Tatjana Hubel Data
Zebra (Equus quagga)	0.66	23.1707	Tatjana Hubel Data
Zebra (Equus quagga)	0.71	23.6842	Tatjana Hubel Data
Zebra (Equus quagga)	0.71	25	Tatjana Hubel Data
Zebra (Equus quagga)	0.69	23.8095	Tatjana Hubel Data
Zebra (Equus quagga)	0.71	26.9663	Tatjana Hubel Data
Zebra (Equus quagga)	0.72	28	Tatjana Hubel Data
Zebra (Equus quagga)	0.7	25.3012	Tatjana Hubel Data
Zebra (Equus quagga)	0.66	24.5455	Tatjana Hubel Data
Zebra (Equus quagga)	0.65	24.359	Tatjana Hubel Data
Zebra (Equus quagga)	0.68	25.2874	Tatjana Hubel Data
Zebra (Equus quagga)	0.7	18.9189	Tatjana Hubel Data
Zebra (Equus quagga)	0.64	26.1905	Tatjana Hubel Data
Zebra (Equus quagga)	0.67	26.1364	Tatjana Hubel Data
Zebra (Equus quagga)	0.67	23.8636	Tatjana Hubel Data
Kinematic data for unrestrained walking over approximately flat, level ground, except for the hamster* and mouse*, which is from a slow treadmill observation (the mouse with thanks to Andrew Spence). Some animals may not be correctly classified down to species level.
** from unattended trail cameras in the field in Botswana recording over many days; individuals are not reliably identifiable, so the reported values are for an unknown number of individuals.
Literature				Notes
Note: we do not attempt to survey all reports from familiar species, though Hildebrand's extensive work should be especially acknowledged here.
Tortoise
Chrysemys	0.74 - 0.86	38 - 4.4	Walker (1971)	As reported in Jayes and Alexander (1980)
Chelydra	0.82 +/- 0.02	36 +/- 3	Jayes and Alexander (1980)
Geoemyda	0.79 +/-0.02	39 +/- 4	Jayes and Alexander (1980)
Giant tortoise (Geochelone elephantopus)		40 +/- 1.3	Zani et al. (2005)
Alligator (Alligator mississipiensis)	0.73-0.83	46.5 +/- 1	Willey et al. (2004)
Newt (Taricha torosa) (terrestrial)
+15% incline	0.84	41	Ashley-Ross and Bechtel (2004)	From digitising gait diagram, Figure 5
-15% decline	0.77	42	Ashley-Ross and Bechtel (2004)	From digitising gait diagram, Figure 5
Frog (Kassina maculata) at 'walking' speeds	approx 0.75	approx 38	Ahn et al. (2004)	See reference for discussion on gait definitions
"The body is normally supported for a short time in each stride on two diagonally opposite feet only. This type of locomotion appears to be general amongst the terrestrial and semi-terrestrial urodeles."			Barclay (1946)	At duty factors above 0.75, this implies phases above 25%
Mouse (various strains)	0.76 to 0.66	25 to 45	Leblond et al. (2003)	Treadmill. Duty factor and phase dependent on speed.
Elephants (both Elephas and Loxodonta)	0.75 and below	approx 0.2	Hutchinson et al. (2006)	Duty factor decreases with speed without discontinuity
Coati (Nasua nasua)	0.63	10	McClearn (1992)	From digitising gait diagram
References
Ahn AN, Furrow E, & Biewener AA (2004) Walking and running in the red-legged running frog, Kassina maculata. Journal of Experimental Biology 207(3):399-410.
Barclay OR (1946) The mechanics of amphibian locomotion. J Exp Biol 23(2):177-203.
Hutchinson JR, et al. (2006) The locomotor kinematics of Asian and African elephants: changes with speed and size. J Exp Biol 209(Pt 19):3812-3827.
Jayes AS & Alexander RM (1980) The Gaits of Chelonians - Walking Techniques for Very Low-Speeds. J Zool 191(Jul):353-378.
Leblond H, L'Esperance M, Orsal D, & Rossignol S (2003) Treadmill locomotion in the intact and spinal mouse. Journal of Neuroscience 23(36):11411-11419.
McClearn D (1992) Locomotion, Posture, and Feeding-Behavior of Kinkajous, Coatis, and Raccoons. Journal of Mammalogy 73(2):245-261.
Walker WF, Jr. (1971) A structural and functional analysis of walking in the turtle, Chrysemys picta marginata. J Morphol 134(2):195-214.
Willey JS, Biknevicius AR, Reilly SM, & Earls KD (2004) The tale of the tail: limb function and locomotor mechanics in Alligator mississippiensis. Journal of Experimental Biology 207(3):553-563.
Williams TL (1981) Experimental-Analysis of the Gait and Frequency of Locomotion in the Tortoise, with a Simple Mathematical-Description. Journal of Physiology-London 310(Jan):307-320.
Zani PA, Gottschall JS, & Kram R (2005) Giant Galapagos tortoises walk without inverted pendulum mechanical-energy exchange. Journal of Experimental Biology 208(8):1489-1494.

## Sheet: Table1
	Median Duty Factor	Median Phase	StDev DF	StDev phase	N		Table 1			Median Duty Factor	Median Phase (%)	N	StDev DF	StDev phase (%)
Alligator (Alligator mississippiensis)							See Table S1 for further notes		Group 1							Slope:	130.047
Alligator (Alligator mississippiensis)									Hamster* (Mesocricetus auratus)	0.7	45	1				Intercept	-65.5819
Alligator (Alligator mississippiensis)									Giant Salamander (Andrias japonicus)	0.741379	39.6552	1
American Buffalo (Bison bison)									Iguana (Iguana iguana)	0.749355	43.6935	2	0.126367	6.63768
Barbary Sheep (Ammotragus lervia)									Komodo Dragon (Varanus komodoensis)	0.77	45.2381	3	0.0309573	1.68245
Bearded Dragon (Pogona vitticeps)									Caiman (Caiman crocodilus)	0.775	42.5	2	0.0494975	0.707107
Black Bear (Ursus americanus)									Hippo (Hippopotamus amphibius)	0.763636	45.1417	4	0.081646	2.12695
Bobcat (Lynx rufus)									Frog (Kassina maculata)	0.777778	44.4444	1
Brown Bear (Ursus arctos)									Bearded Dragon (Pogona vitticeps)	0.782609	47.8261	1
Camel (Camelus bactrianus)									Crocodile (Crocodylus palustris)	0.783784	48.6486	1
Cat (Felis catus)									Leopard Gecko (Eublepharis macularius)	0.794337	42.9459	2	0.0337219	3.54783
Cat (Felis catus)									Tiger Salamander (Ambystoma tigrinum)	0.8	40	1
Cheetah (Acinonyx jubatus)									Monitor Lizard (Varanus salvator)	0.806452	40.3226	1
Cow (Bos taurus taurus)									Tortoise (Centrochelys sulcata)	0.81859	41.7949	2	0.00271964	2.53833
Cow (Bos taurus taurus)									Iguana (Conolophus pallidus)	0.842105	47.3684	1
Cow (Bos taurus taurus)									Marine Iguana (Amblyrhynchus cristatus)	0.847826	41.3043	1
Cow (Bos taurus taurus)									Mouse* (Mus musculus)	0.86	40	1
Cow (Bos taurus taurus)									Alligator (Alligator mississippiensis)	0.868132	41.9355	3	0.045803	2.74566
Crocodile (Crocodylus palustris)
Caiman (Caiman crocodilus)
Caiman (Caiman crocodilus)									Group 2
Deer (Odocoileus virginianus)									Mongoose (Mungos mungo)	0.603896	16.2338	2	0.045916	2.75496
Deer (Odocoileus virginianus)									Tapir (Tapirus indicus)	0.61	26	1
Donkey (Equus africanus asinus)									Rat (Rattus norvegicus)	0.62	36	1
Echidna (Tachyglossus aculeatus)									Brown Bear (Ursus arctos)	0.65	17	1
Elephant (Elephas maximus)									Hyena (Crocuta crocuta)	0.655172	10.3448	1
Elephant (Loxodonta africana)									Cat (Felis catus)	0.661376	21.164	2	0.0598609	3.74131
Elephant (Loxodonta africana)									Pig (Sus domesticus)	0.663317	25.6281	1
Elephant (Loxodonta africana)									Black Bear (Ursus americanus)	0.666667	17.9487	1
Elephant (Loxodonta africana)									Horse (Equus caballus)	0.667094	24.2552	2	0.0153363	1.05326
Frog (Kassina maculata)									Zebra (Equus quagga)	0.673235	24.191	28**	0.0252655	2.3637
Giant Anteater (Myrmecophaga tridactyla)									Echidna (Tachyglossus aculeatus)	0.673554	13.2231	1
Giant Salamander (Andrias japonicus)									Polar Bear (Ursus maritimus)	0.675676	16.2162	1
Giraffe (Giraffa camelopardalis)									Rhino (Ceratotherium simum)	0.676301	20.5018	2	0.0788393	1.74986
Giraffe (Giraffa camelopardalis)									Impala (Aepyceros melampus)	0.677419	19.3548	1
Giraffe (Giraffa camelopardalis)									Lion (Panthera leo)	0.68	15	3	0.0173205	1.52753
Giraffe (Giraffa camelopardalis)									Sheep (Ovis aries)	0.68	28	1
Giraffe (Giraffa camelopardalis)									Giraffe (Giraffa camelopardalis)	0.681329	13.9225	5	0.0303445	1.38356
Goat (Capra aegagrus hircus)									Cow (Bos taurus taurus)	0.69	28.5714	5	0.0354808	3.36707
Hamster (Mesocricetus auratus)									Deer (Odocoileus virginianus)	0.690086	31.4655	2	0.0493756	9.14362
Hippo (Hippopotamus amphibius)									Cheetah (Acinonyx jubatus)	0.69697	18.1818	1
Hippo (Hippopotamus amphibius)									Giant Anteater (Myrmecophaga tridactyla)	0.7	26.6667	1
Hippo (Hippopotamus amphibius)									Tapir (Tapirus terrestris)	0.7	26	1
Hippo (Hippopotamus amphibius)									American Buffalo (Bison bison)	0.709302	16.0465	1
Hippo (Hippopotamus amphibius)									Bobcat (Lynx rufus)	0.710638	17.4468	1
Horse (Equus caballus)									Barbary Sheep (Ammotragus lervia)	0.711382	26.4228	1
Horse (Equus caballus)									Raccoon (Procyon lotor)	0.714286	14.2857	1
Hyena (Crocuta crocuta)									Goat (Capra aegagrus hircus)	0.715789	22.807	1
Iguana (Conolophus pallidus)									Llama (Lama glama)	0.718213	16.8385	1
Iguana (Iguana iguana)									Camel (Camelus bactrianus)	0.719298	21.0526	1
Iguana (Iguana iguana)									Wildebeest (Connochaetes taurinus)	0.72	17.8082	11**	0.0167874	1.64508
Impala (Aepyceros melampus)									Donkey (Equus africanus asinus)	0.725	25	1
Komodo Dragon (Varanus komodoensis)									Elephant (Elephas maximus)	0.730769	19.2308	1
Komodo Dragon (Varanus komodoensis)									Wombat (Lasiorhinus krefftii)	0.731915	18.2979	1
Komodo Dragon (Varanus komodoensis)									Elephant (Loxodonta africana)	0.735	17.4286	4	0.0262996	1.27442
Leopard Gecko (Eublepharis macularius)									Porcupine (Erethizon dorsatum)	0.75	28.5714	2	0.0505076	0
Leopard Gecko (Eublepharis macularius)
Lion (Panthera leo)
Lion (Panthera leo)
Lion (Panthera leo)
Llama (Lama glama)
Marine Iguana (Amblyrhynchus cristatus)
Mongoose (Mungos mungo)
Mongoose (Mungos mungo)
Monitor Lizard (Varanus salvator)
Mouse* (Mus musculus)
Pig (Sus domesticus)
Polar Bear (Ursus maritimus)
Porcupine (Erethizon dorsatum)
Porcupine (Erethizon dorsatum)
Raccoon (Procyon lotor)
Rat (Rattus norvegicus)
Rhino (Ceratotherium simum)
Rhino (Ceratotherium simum)
Sheep (Ovis aries)
Tapir (Tapirus indicus)
Tapir (Tapirus terrestris)
Tiger Salamander (Ambystoma tigrinum)
Tortoise (Centrochelys sulcata)
Tortoise (Centrochelys sulcata)
Wildebeest (Connochaetes taurinus)
Wildebeest (Connochaetes taurinus)
Wildebeest (Connochaetes taurinus)
Wildebeest (Connochaetes taurinus)
Wildebeest (Connochaetes taurinus)
Wildebeest (Connochaetes taurinus)
Wildebeest (Connochaetes taurinus)
Wildebeest (Connochaetes taurinus)
Wildebeest (Connochaetes taurinus)
Wildebeest (Connochaetes taurinus)
Wildebeest (Connochaetes taurinus)
Wombat (Lasiorhinus krefftii)
Zebra (Equus quagga)
Zebra (Equus quagga)
Zebra (Equus quagga)
Zebra (Equus quagga)
Zebra (Equus quagga)
Zebra (Equus quagga)
Zebra (Equus quagga)
Zebra (Equus quagga)
Zebra (Equus quagga)
Zebra (Equus quagga)
Zebra (Equus quagga)
Zebra (Equus quagga)
Zebra (Equus quagga)
Zebra (Equus quagga)
Zebra (Equus quagga)
Zebra (Equus quagga)
Zebra (Equus quagga)
Zebra (Equus quagga)
Zebra (Equus quagga)
Zebra (Equus quagga)
Zebra (Equus quagga)
Zebra (Equus quagga)
Zebra (Equus quagga)
Zebra (Equus quagga)
Zebra (Equus quagga)
Zebra (Equus quagga)
Zebra (Equus quagga)
Zebra (Equus quagga)
			Mean StDev DF	Mean St Dev phase
			0.0432656	2.63107
